# Supplementary material for: Scalable Generation of Mesenchymal Stem Cells and Adipocytes from Human Pluripotent Stem Cells
Source: Cells. 2020 Mar 13;9(3):710. doi: 10.3390/cells9030710 (PMC7140720; doi:10.3390/cells9030710)
Supplement: Supplementary file 1 [file cells-09-00710-s001.zip]

Archive with 1 entries (1 files):
- cells-703329-supplementary.pdf
